# Supplementary material for: Biophysical Characterization of LTX-315 Anticancer Peptide Interactions with Model Membrane Platforms: Effect of Membrane Surface Charge
Source: Int J Mol Sci. 2022 Sep 12;23(18):10558. doi: 10.3390/ijms231810558 (PMC9501188; doi:10.3390/ijms231810558)
Supplement: Supplementary file 1 [file ijms-23-10558-s001.zip]

Archive with 1 entries (1 files):
- ijms-1900169-supplementary.pdf
